# Supplementary material for: Identification of an 11-Autophagy-Related-Gene Signature as Promising Prognostic Biomarker for Bladder Cancer Patients
Source: Biology (Basel). 2021 Apr 27;10(5):375. doi: 10.3390/biology10050375 (PMC8146553; doi:10.3390/biology10050375)
Supplement: Supplementary file 1 [file biology-10-00375-s001.zip › Table S1.xlsx]

## Sheet: Sheet1
Table S1 213 autophagy-related genes (ARGs) obtained from the Human Autophagy Database.
AMBRA1	BECN1	CTSD	GAA	LAMP1	P4HB	RHEB	USP10
APOL1	BID	CX3CL1	GABARAP	LAMP2	PARP1	RPS6KB1	UVRAG
ARNT	BIRC5	CXCR4	GABARAPL1	MAP1LC3A	PEA15	RPTOR	VAMP3
ARSA	BIRC6	DAPK1	GABARAPL2	MAP1LC3B	PELP1	SAR1A	VAMP7
ARSB	BNIP1	DAPK2	GAPDH	MAP1LC3C	PEX14	SERPINA1	VEGFA
ATF4	BNIP3	DDIT3	GNAI3	MAP2K7	PEX3	SESN2	WDFY3
ATF6	BNIP3L	DIRAS3	GOPC	MAPK1	PIK3C3	SH3GLB1	WDR45
ATG10	CALCOCO2	DLC1	GRID1	MAPK3	PIK3R4	SIRT1	WIPI1
ATG12	CAMKK2	DNAJB1	GRID2	MAPK8	PINK1	SIRT2	WIPI2
ATG16L1	CANX	DNAJB9	HDAC1	MAPK8IP1	PINX1	SPHK1	ZFYVE1
ATG16L2	CAPN1	DRAM1	HDAC6	MAPK9	PPP1R15A	SPNS1
ATG2A	CAPN10	EDEM1	HGS	MATR3	PRKAB1	SQSTM1
ATG2B	CAPN2	EEF2	HIF1A	MBTPS2	PRKAR1A	ST13
ATG3	CAPNS1	EEF2K	HSP90AB1	MLST8	PRKCD	STK11
ATG4A	CASP1	EGFR	HSPA5	MTMR14	PRKCQ	TBK1
ATG4B	CASP3	EIF2AK2	HSPA8	MTOR	PTEN	TM9SF1
ATG4C	CASP4	EIF2AK3	HSPB8	MYC	PTK6	TMEM74
ATG4D	CASP8	EIF2S1	IFNG	NAF1	RAB11A	TMSB15B
ATG5	CCL2	EIF4EBP1	IKBKB	NAMPT	RAB1A	TNFSF10
ATG7	CCR2	EIF4G1	IKBKE	NBR1	RAB24	TP53
ATG9A	CD46	ERBB2	IL24	NCKAP1	RAB33B	TP53INP2
ATG9B	CDKN1A	ERN1	IRGM	NFE2L2	RAB5A	TP63
ATIC	CDKN1B	FADD	ITGA3	NFKB1	RAB7A	TP73
BAG1	CDKN2A	FAS	ITGA6	NKX2-3	RAC1	TSC1
BAG3	CFLAR	FKBP1A	ITGB1	NLRC4	RAF1	TSC2
BAK1	CHMP2B	FKBP1B	ITGB4	NPC1	RB1	TUSC1
BAX	CHMP4B	FOS	ITPR1	NRG1	RB1CC1	ULK1
BCL2	CLN3	FOXO1	KIF5B	NRG2	RELA	ULK2
BCL2L1	CTSB	FOXO3	KLHL24	NRG3	RGS19	ULK3
