# Supplementary material for: Identification of an 11-Autophagy-Related-Gene Signature as Promising Prognostic Biomarker for Bladder Cancer Patients
Source: Biology (Basel). 2021 Apr 27;10(5):375. doi: 10.3390/biology10050375 (PMC8146553; doi:10.3390/biology10050375)
Supplement: Supplementary file 1 [file biology-10-00375-s001.zip › Table S2.xlsx]

## Sheet: Training cohorts
Table S2 Summary of patients’ survival information, 11-ARG signature genes expression and risk score in training cohorts.
id	futime	fustat	APOL1	ATG4B	BAG1	CASP3	DRAM1	ITGA3	KLHL24	P4HB	PRKCD	ULK2	WDR45	riskScore	risk
TCGA-GC-A4ZW	0.0410959	0	1925	1523	4883	2666	1802	55906	5490	34666	9450	931	2577	-1.6079	low
TCGA-E7-A5KE	0.0865753	0	3059	2564	3212	4795	730	6964	5331	70101	4238	1146	3569	-1.09867	low
TCGA-YC-A9TC	0.0847945	1	2761	4402	4968	1934	843	19383	943	44976	1308	1032	2256	-0.953595	high
TCGA-E7-A7DU	0.0767123	0	37690	2806	2171	923	171	15566	1437	23002	6087	240	1872	-1.10138	low
TCGA-KQ-A41S	0.0958904	0	8522	3018	4246	3711	1231	4033	2771	79492	6333	980	1284	-0.568406	high
TCGA-H4-A2HO	0.126027	0	39891	2647	2697	2256	1884	2273	3924	63718	3124	454	1594	-1.05681	low
TCGA-K4-A5RJ	0.145205	0	25442	2043	2710	1496	3155	6402	2928	41580	5644	510	2534	-1.33803	low
TCGA-K4-A6FZ	0.150685	0	81077	3069	11776	3328	2714	95171	1707	58439	6426	1542	3004	-1.80836	low
TCGA-CU-A5W6	0.153425	1	74047	2197	4671	4394	1564	8231	2132	106256	9381	513	2009	-0.668676	high
TCGA-XF-A8HH	0.156164	1	9724	2029	2426	1599	506	12999	2669	68213	3842	547	2347	-0.516147	high
TCGA-DK-A1A5	0.178082	1	12042	2104	4001	4754	2639	31711	4061	87287	15427	1153	2772	-1.16974	low
TCGA-XF-A9T3	0.186301	0	3814	1092	1447	750	686	26123	590	25435	1529	218	767	-0.369	high
TCGA-GD-A3OQ	0.260274	0	27521	2323	9954	5429	1166	49706	2624	80288	8360	992	1784	-0.942228	high
TCGA-FT-A3EE	0.271233	1	44427	3320	9265	2770	2385	63022	2669	87718	13720	1478	2566	-1.32754	low
TCGA-ZF-A9RE	0.290411	1	30790	1489	2936	1795	244	12129	4068	39322	3139	718	1037	-0.73063	high
TCGA-FD-A43X	0.30137	0	101032	7028	5005	2324	599	78904	4600	58432	13569	631	4081	-2.96605	low
TCGA-XF-AAN8	0.323288	1	9780	1240	2073	1096	2080	1065	689	22655	1264	580	1370	-0.585452	high
TCGA-FD-A3B7	0.334247	1	13919	1775	2408	2115	3283	55537	1414	63370	5095	537	1544	-0.898835	high
TCGA-XF-A9ST	0.350685	1	295	4162	3245	2012	1353	1578	898	93271	1216	183	677	-0.300127	high
TCGA-E7-A6MD	0.353425	0	5103	2152	3613	2752	925	11558	5245	40932	4976	510	2421	-1.30787	low
TCGA-FD-A6TH	0.358904	1	7276	4869	6609	2321	1401	18821	2448	118678	5275	2093	3465	-0.546807	high
TCGA-BT-A3PH	0.389041	1	2948	2297	4984	2948	1643	3745	3970	129637	5495	389	2957	-0.399833	high
TCGA-BT-A20V	0.421918	1	3573	878	2369	1422	5702	14692	3232	54022	2358	864	3106	-1.26411	low
TCGA-E7-A3Y1	0.446575	0	14641	3937	10018	1351	202	12915	2177	25208	3852	625	3170	-1.49611	low
TCGA-FD-A5BV	0.446575	1	10234	1446	4351	1679	1013	13266	1634	36467	2806	475	2242	-0.725499	high
TCGA-FD-A3SO	0.460274	1	9452	2630	11697	1303	1175	15612	1749	42246	3608	1215	1915	-0.840194	high
TCGA-FD-A5BX	0.473973	1	6837	2782	3489	1270	1394	3297	626	62009	2840	649	2735	-0.571689	high
TCGA-XF-A9SU	0.49863	1	12522	2339	2787	1305	993	11462	1476	45086	1893	480	1767	-0.654302	high
TCGA-FD-A62P	0.523288	1	3912	1728	3127	1356	981	3971	1993	71738	3595	719	2012	-0.251996	high
TCGA-BT-A0S7	0.547945	1	484	980	2881	1019	585	1709	1365	36677	1505	1298	521	0.0640589	high
TCGA-FD-A62O	0.591781	1	33020	2342	2201	1491	1683	18852	6021	54062	5376	685	1124	-1.25602	low
TCGA-G2-A3IB	0.60274	1	76940	3378	2489	2442	400	26556	1250	76427	3005	1100	1568	-0.608625	high
TCGA-DK-A2I2	0.649315	1	4680	1013	4649	1405	1953	64789	1453	50283	2403	563	1893	-0.714826	high
TCGA-DK-A3IM	0.652055	0	3187	2248	3179	1274	412	24489	5731	44674	1545	1440	3812	-1.16932	low
TCGA-BT-A20X	0.687671	1	6960	2279	2451	2490	703	25081	2025	62572	3356	1191	2443	-0.508159	high
TCGA-BT-A20W	0.69589	1	8123	1467	3374	1384	2440	13431	2302	31146	2506	963	1416	-0.80703	high
TCGA-GV-A40E	0.715068	1	226646	3411	3408	1866	2421	85825	935	99125	4928	668	1411	-1.5876	low
TCGA-FJ-A871	0.745205	1	1779	5993	3365	2744	1200	2859	686	92726	1960	578	3762	-1.01425	high
TCGA-HQ-A5ND	0.750685	1	22223	1459	2460	4308	538	96646	1207	72101	2654	447	688	-0.471708	high
TCGA-K4-A4AC	0.761644	1	42532	2299	3957	1553	1059	64315	1499	46921	2343	1114	2375	-0.961911	high
TCGA-DK-A3IV	0.805479	1	3518	3250	7132	8244	8876	25378	4607	62907	8142	1120	3033	-2.70202	low
TCGA-FD-A6TI	0.805479	1	7169	2796	34855	2712	1943	31432	3292	116581	15152	2882	3072	-0.840346	high
TCGA-DK-A3WX	0.879452	1	11043	2773	3245	3792	3022	46403	459	73643	2739	761	1662	-0.778895	high
TCGA-GV-A3QI	0.882192	0	71025	2570	18245	3483	2120	11492	7509	98255	5232	8199	2621	0.000234631	high
TCGA-FJ-A3ZE	0.887671	1	4836	5296	11561	3183	419	17950	5404	74145	2087	1501	2085	-1.34447	low
TCGA-GU-AATO	0.887671	1	3913	1927	3758	1997	1042	10336	1116	41505	4137	817	2471	-0.642307	high
TCGA-FD-A5BT	0.89863	1	19357	3479	3767	1012	2630	6937	343	56566	1706	580	2502	-0.936735	high
TCGA-GU-A42P	0.909589	1	7460	5467	3691	6415	1500	5184	3264	124184	5558	974	3366	-1.03421	high
TCGA-CF-A47S	0.912329	0	293523	11690	18015	3243	3026	66507	5811	98336	14983	1098	8536	-5.4789	low
TCGA-FT-A61P	0.923288	0	90218	2249	3119	2290	1936	50024	987	66080	3739	1294	2748	-0.990711	high
TCGA-DK-AA75	0.931507	1	2805	3288	1300	970	196	3011	1161	39194	1520	462	1481	-0.588922	high
TCGA-GU-A42R	0.942466	0	33886	4538	6102	3956	554	26160	3892	63528	2282	1181	3156	-1.46981	low
TCGA-CF-A8HX	0.945205	0	52371	3796	5315	1088	979	16660	1507	20537	4115	1728	3097	-1.36596	low
TCGA-CF-A9FF	0.989041	0	29879	2025	2151	1174	1075	13836	1535	36103	3790	520	1721	-0.7942	high
TCGA-XF-A9SW	0.991781	1	5886	828	2025	1117	810	3752	889	15055	1032	718	1010	-0.337443	high
TCGA-YF-AA3L	0.99726	0	6154	3040	12539	2900	1077	33003	2276	94137	9786	394	5382	-1.32592	low
TCGA-CF-A5UA	1	0	7420	4741	24647	2169	542	21779	1560	42239	7290	463	2780	-1.7711	low
TCGA-DK-AA76	1.00274	0	4251	2308	5523	3394	537	21106	5505	55595	4101	826	1491	-1.02657	high
TCGA-CF-A7I0	1.00822	0	14250	2786	7521	1923	693	18103	2757	42037	4205	812	2645	-1.11997	low
TCGA-FD-A43Y	1.01096	0	10099	1825	2804	1048	634	82411	1443	47782	1609	844	1740	-0.654001	high
TCGA-CF-A3MI	1.0137	0	17846	2154	3721	2106	960	12617	1076	23190	5923	265	1650	-0.986212	high
TCGA-CF-A3MF	1.04932	0	27864	2412	966	365	1325	14664	998	14907	3886	460	3982	-1.35186	low
TCGA-CF-A47X	1.05205	0	11684	4515	8666	4725	1612	20948	6540	56884	5449	802	4457	-2.3151	low
TCGA-FJ-A3Z9	1.05479	1	23828	2663	3275	1855	518	14746	2200	41408	3430	882	1746	-0.799719	high
TCGA-FD-A6TD	1.05753	1	25552	2307	3859	1927	2205	61492	1221	66804	4128	421	2550	-1.02523	high
TCGA-CU-A0YN	1.07671	1	1594	932	2218	690	1074	1763	1786	18866	1406	1796	895	-0.163272	high
TCGA-CF-A5U8	1.09315	0	72114	4805	4856	1803	754	26633	1951	27888	8873	669	3728	-2.06524	low
TCGA-BT-A0YX	1.09589	1	45230	2094	2521	3613	802	7054	1884	53741	3997	344	1138	-0.720164	high
TCGA-FD-A3SP	1.09863	0	14535	2844	3492	2107	5826	50935	2756	68156	2500	3927	2233	-0.854847	high
TCGA-4Z-AA7M	1.10959	0	12221	2489	1629	2291	744	5074	3076	33914	4402	397	1186	-0.943308	high
TCGA-E7-A4IJ	1.11781	0	10125	1943	2376	3201	446	8798	4857	64088	6392	306	2707	-1.01074	high
TCGA-DK-AA6W	1.13699	1	684	3285	1688	1018	450	1360	1912	45557	964	1378	979	-0.346672	high
TCGA-YF-AA3M	1.13699	0	2791	1878	13375	1396	432	34795	1446	39111	2915	276	1550	-0.825459	high
TCGA-E7-A7PW	1.13973	0	8026	2277	3054	3269	216	6956	2123	52812	4040	612	2316	-0.656991	high
TCGA-XF-A9T8	1.14521	1	43701	1460	4499	2842	855	3842	2525	95963	3755	660	1621	-0.188898	high
TCGA-E7-A678	1.16438	0	86041	2914	11248	1326	327	26938	2035	24989	4394	378	3341	-1.76549	low
TCGA-R3-A69X	1.1863	0	29911	2960	3883	2756	6337	65030	1539	82475	9562	814	1085	-1.48259	low
TCGA-GV-A3JV	1.18904	1	17549	8506	9444	3285	8194	53965	5732	59318	7451	1897	3710	-3.71015	low
TCGA-E7-A6MF	1.19452	0	20028	3123	11612	1941	1747	17325	5153	24574	9547	1735	2008	-1.7091	low
TCGA-E7-A97P	1.19726	1	54639	2284	3748	3464	2311	41642	1313	41978	3684	504	1708	-1.27522	low
TCGA-E7-A677	1.2137	0	106196	9680	2653	3135	15466	103325	3882	96593	6816	2485	3081	-4.56772	low
TCGA-XF-A9SP	1.24384	1	3952	2088	7560	1752	1066	9989	1794	50914	4359	833	1865	-0.624886	high
TCGA-BT-A20U	1.24658	1	12156	1301	4613	1858	238	1988	925	42059	3083	510	802	-0.197756	high
TCGA-FD-A43S	1.24658	0	14053	4012	11460	1471	1703	19359	1111	48775	4213	733	3513	-1.42002	low
TCGA-DK-A3IT	1.25753	0	50202	1167	3775	1852	1112	11709	1155	69395	5533	1038	1187	-0.180611	high
TCGA-CU-A0YR	1.26027	1	3511	1433	3479	768	1220	6278	2502	15772	2336	1400	1426	-0.640881	high
TCGA-4Z-AA84	1.26027	0	5515	2150	1772	1400	750	6365	2131	38808	3879	1445	1742	-0.474821	high
TCGA-E7-A8O7	1.27671	0	99453	3891	8022	4295	2603	45527	5832	47101	9486	1152	3983	-2.71506	low
TCGA-LC-A66R	1.27671	0	2351	1063	1795	1178	930	12364	1366	22424	1035	546	1290	-0.478441	high
TCGA-E5-A4TZ	1.27945	1	37694	4009	6098	4478	272	3170	6234	89970	13633	334	3539	-1.71125	low
TCGA-K4-A6MB	1.28493	0	15581	2900	4486	2641	1324	21534	5663	121044	5997	987	3120	-0.773702	high
TCGA-LT-A5Z6	1.29863	0	4293	2824	14769	2819	317	5730	2808	46996	4660	1460	2317	-0.903072	high
TCGA-FD-A5BU	1.30411	0	14646	1580	2689	1147	1344	21309	2697	42927	2995	1002	2314	-0.751949	high
TCGA-DK-A6B2	1.30685	0	12270	3013	3812	2430	1247	6652	9428	71730	4420	1199	2710	-1.56973	low
TCGA-FD-A3B4	1.30685	0	25334	2555	5368	4319	3062	73319	2788	119925	2088	968	2249	-0.773895	high
TCGA-GU-A766	1.31507	0	124978	4019	3408	2384	11961	71928	560	55815	4275	376	2437	-3.28411	low
TCGA-FD-A3N6	1.32329	0	12446	2987	3990	2118	1123	22666	1626	41858	6208	1772	2554	-0.8389	high
TCGA-GC-A3RC	1.32603	0	9262	1774	8462	1374	1140	63414	3698	71139	2485	967	1642	-0.739849	high
TCGA-XF-A9SK	1.33151	1	22221	3140	3266	2745	4960	14914	2088	57349	3824	876	2885	-1.55224	low
TCGA-BT-A2LB	1.34795	1	15623	4430	3512	2579	2777	26899	4910	80538	9350	989	6217	-2.13847	low
TCGA-K4-A83P	1.35616	0	5481	2555	4296	2084	1897	4517	2615	39236	6337	802	2368	-1.12206	low
TCGA-XF-A9T4	1.35616	1	29469	3264	3235	4742	2126	118004	2665	88248	7354	1007	2657	-1.43606	low
TCGA-CU-A3YL	1.3589	0	16749	3779	7187	3202	1105	40872	3908	70348	2379	2160	8700	-1.86994	low
TCGA-DK-A3WW	1.36164	0	62169	2071	2726	2875	2821	71574	1176	45264	3157	841	1787	-1.29361	low
TCGA-S5-AA26	1.37808	0	5639	2908	3424	1278	475	8991	1897	24783	5297	779	2137	-0.978563	high
TCGA-PQ-A6FN	1.38904	0	2055	2505	5167	1530	406	21153	501	50546	1765	486	2309	-0.540234	high
TCGA-E7-A519	1.39178	0	85638	2742	5547	588	922	17852	640	22486	2091	471	2114	-1.26824	low
TCGA-BT-A2LA	1.43014	0	29286	2914	22810	2215	2178	23291	2760	38573	10444	855	3174	-1.93279	low
TCGA-4Z-AA7R	1.43014	1	4227	2289	7142	2106	693	9165	5067	45002	5928	1976	2127	-0.885189	high
TCGA-E7-A541	1.44932	0	57658	2950	5200	1742	2061	35328	1730	83447	6012	283	1443	-0.950654	high
TCGA-5N-A9KM	1.45205	1	42310	2958	15972	2843	7103	29310	2298	52534	8688	473	1749	-2.29318	low
TCGA-DK-A1AF	1.46849	0	28093	2311	4991	3406	3224	23695	2883	76942	6094	1399	2000	-0.929161	high
TCGA-G2-A3VY	1.46849	0	5133	3349	2941	1560	1825	3168	6962	121685	8357	2242	3186	-0.65254	high
TCGA-UY-A78K	1.46849	1	19408	4504	8006	2962	889	8871	3750	66912	9255	1227	2769	-1.36909	low
TCGA-UY-A9PD	1.48493	0	13541	1512	3218	1930	617	1753	4461	30240	3626	506	2011	-1.03171	high
TCGA-XF-A8HI	1.49041	1	50253	4618	3686	2537	629	30327	3046	39183	6826	1049	2266	-1.62674	low
TCGA-DK-A2I1	1.49589	0	20217	2393	3404	2377	1872	1688	4606	102708	5042	542	2828	-0.779479	high
TCGA-FD-A3SM	1.49863	1	4156	2229	3360	3380	1831	72302	2784	64146	9662	1682	1687	-0.867499	high
TCGA-CU-A3KJ	1.53973	0	3803	3394	1525	4231	644	102194	5088	127220	4268	2568	4014	-0.665607	high
TCGA-FD-A6TB	1.56712	0	7857	2970	5404	1942	5550	21617	2277	73948	5057	1115	2101	-1.27125	low
TCGA-YC-A89H	1.56986	0	1659	3638	7183	2284	968	13839	1923	55144	5508	775	1830	-0.929856	high
TCGA-DK-AA6U	1.58356	0	25742	4114	3740	2749	1061	21744	4193	110728	4293	2125	3314	-0.667958	high
TCGA-H4-A2HQ	1.61644	0	12637	4127	3256	2130	338	53080	5820	73329	4376	886	2222	-1.36275	low
TCGA-BT-A20Q	1.62466	1	12271	1451	3518	3491	2585	58445	2989	62523	10084	6145	1436	0.217411	high
TCGA-FD-A3SR	1.64932	1	4566	1285	3064	3955	1447	2370	4307	112847	2637	1388	1290	0.104861	high
TCGA-DK-A3IU	1.66849	0	51183	2677	2758	1900	6797	10893	2917	62469	4531	928	1569	-1.64868	low
TCGA-GU-A764	1.67123	0	58358	3960	2929	1460	3407	51381	2154	119478	1772	1034	3744	-1.09396	low
TCGA-DK-AA77	1.69315	0	136844	1850	7348	1579	623	31492	2957	57909	4785	908	1985	-1.21378	low
TCGA-GC-A3I6	1.72603	1	47691	2483	9124	2272	1948	22034	2890	29817	5150	961	2701	-1.58309	low
TCGA-LT-A8JT	1.75616	0	125469	4421	4220	2784	1489	21576	4489	61966	5098	804	3314	-2.10943	low
TCGA-ZF-A9R2	1.7589	0	41137	2248	5585	3450	543	17731	3719	28903	5391	759	1900	-1.3263	low
TCGA-GV-A3JW	1.77808	0	28890	3559	5337	3742	679	3397	7145	96904	4765	643	5134	-1.64404	low
TCGA-FD-A5BR	1.79726	0	5206	3055	4144	2080	926	15626	1705	46618	4310	536	1612	-0.84407	high
TCGA-DK-A1A3	1.82192	1	4742	1332	2481	1266	3464	1810	3286	74668	4492	1420	2510	-0.56927	high
TCGA-2F-A9KO	1.85753	0	71815	2043	4940	3416	1101	7004	3651	36094	2873	578	1913	-1.34915	low
TCGA-FD-A3SL	1.87123	0	22747	1780	4485	1877	2684	9257	4874	66189	3505	889	1902	-1.02019	high
TCGA-UY-A78M	1.89041	1	1239	3205	8332	1801	701	21010	1634	80281	5135	476	2552	-0.686043	high
TCGA-G2-A2EC	1.90685	1	7748	2658	5535	3366	4380	33299	3869	48907	7640	878	2051	-1.71985	low
TCGA-XF-A9SX	1.96986	1	10758	2386	6876	771	2133	54176	1068	43054	1662	3134	2900	-0.560598	high
TCGA-FD-A3SJ	2.02466	1	6276	2849	4484	4034	903	19581	9873	97200	4333	1140	1991	-1.27931	low
TCGA-GC-A3YS	2.07671	0	4216	3276	3961	1918	1445	33909	1520	48469	2034	838	2172	-0.952424	high
TCGA-K4-A3WS	2.08493	0	18866	1593	2658	2242	2171	4430	3026	61950	1580	1057	1878	-0.597636	high
TCGA-BT-A20N	2.17808	1	1103	1177	1991	561	961	2002	2080	8748	1020	1199	862	-0.460898	high
TCGA-XF-A9T0	2.18904	0	42107	2167	3434	1258	550	3533	5021	53501	2371	756	1643	-0.927906	high
TCGA-GV-A3QK	2.27945	0	134233	2033	8005	4126	1262	12349	3366	65387	15366	1527	2521	-1.44989	low
TCGA-4Z-AA7W	2.30137	0	16724	1662	7242	1831	565	16230	524	42951	1574	257	3325	-0.770531	high
TCGA-K4-A54R	2.30685	0	49131	1610	5610	1105	1029	3646	3402	55798	8515	1096	3572	-1.02345	high
TCGA-BT-A42F	2.36712	0	5628	3918	12771	1543	808	25132	674	50104	3407	597	1926	-1.00952	high
TCGA-BT-A42C	2.39178	0	36903	4034	13652	5051	2289	42839	4306	113413	7636	1043	3544	-1.56198	low
TCGA-BL-A0C8	2.4	0	1565	684	650	1030	523	1346	13105	17847	674	821	685	-1.62758	low
TCGA-ZF-A9R4	2.52329	0	15390	2704	7591	2863	820	3782	6245	64468	3567	1204	3116	-1.25763	low
TCGA-G2-A2EJ	2.55068	0	17165	2886	4617	5213	916	48415	1169	69079	2460	218	1797	-0.890003	high
TCGA-DK-A6B6	2.55616	0	51279	1875	3797	3746	590	3536	3304	65249	5500	1241	1632	-0.620015	high
TCGA-XF-AAN1	2.57808	1	37756	2520	4097	1623	1144	38840	1555	26080	5353	498	1263	-1.17098	low
TCGA-FJ-A3Z7	2.58904	0	2709	2622	1577	822	952	4883	3101	60323	2597	471	3072	-0.826535	high
TCGA-SY-A9G5	2.63014	0	14241	2387	3250	2183	2111	20148	1353	56906	3991	398	2242	-0.891727	high
TCGA-ZF-AA4R	2.83836	1	6522	2723	3018	2169	1120	5414	3579	44939	1574	1164	1698	-0.825908	high
TCGA-4Z-AA7S	2.91507	1	40608	3216	11746	2924	762	17203	3799	46575	6041	798	2788	-1.56705	low
TCGA-UY-A9PA	2.93699	0	65406	1682	8629	1449	1328	46800	2183	26449	5575	465	1620	-1.39066	low
TCGA-UY-A78L	3.08767	0	2936	2530	3553	4094	1587	17345	1743	90018	2739	1095	4081	-0.62784	high
TCGA-DK-AA6L	3.1863	1	61589	2579	4451	1125	1116	23660	4110	67409	4165	446	2236	-1.1866	low
TCGA-HQ-A2OE	3.21644	0	92671	4088	5637	3944	2368	9864	10787	110129	5547	2083	4982	-2.25877	low
TCGA-E5-A4U1	3.23562	0	5954	5600	3893	2212	1333	8051	1467	39260	4103	604	3419	-1.65688	low
TCGA-DK-A6B5	3.42192	0	13793	4820	2847	4267	886	26990	5599	116185	4949	1353	4134	-1.22283	low
TCGA-FD-A5BS	3.45479	0	14886	1407	1988	1092	2061	2431	711	37250	2785	392	1923	-0.629119	high
TCGA-4Z-AA81	3.47945	1	7195	1990	6366	1699	577	44942	712	44632	4165	1627	1935	-0.428645	high
TCGA-FD-A3NA	3.66575	0	17976	4137	4886	4591	2441	44021	2753	98715	7290	620	2089	-1.21641	low
TCGA-XF-A8HB	3.75342	0	10259	2941	14023	1723	2505	32381	2723	52648	9275	1479	1596	-1.22263	low
TCGA-FD-A3SQ	3.89863	1	27586	3172	4470	2402	5400	45714	3557	63054	7836	1780	2519	-1.70653	low
TCGA-4Z-AA87	3.98356	0	7232	3368	2494	1997	754	4725	6393	82184	3530	420	2813	-1.18324	low
TCGA-ZF-A9RM	3.9863	0	12409	3911	4188	3713	1136	8445	6193	68078	7157	449	2805	-1.66828	low
TCGA-DK-A3X1	4	0	8951	2418	3075	3846	754	27222	3939	68729	2538	274	1068	-0.802358	high
TCGA-DK-A3IS	4.18904	0	32707	3764	5934	3768	2063	49305	3556	71120	11251	740	2797	-1.70243	low
TCGA-KQ-A41O	4.2137	0	7014	2596	3439	1228	252	9372	2048	30414	7183	569	2827	-1.02672	high
TCGA-4Z-AA82	4.26301	1	8025	2773	2049	2072	1162	27451	1308	108042	2165	811	2168	-0.0953192	high
TCGA-ZF-AA58	4.51781	0	32380	3227	3771	2725	5806	30087	1211	48510	3213	1129	2702	-1.69991	low
TCGA-ZF-AA51	4.69589	0	6551	2154	1421	1725	1412	5666	1888	31648	3909	328	1425	-0.84697	high
TCGA-XF-AAN2	5.12055	1	5448	1200	5535	1697	626	26939	1405	37347	2843	978	1593	-0.433268	high
TCGA-G2-A2EF	5.16164	0	37091	6700	6064	2876	8147	82351	5138	61700	2729	1933	4359	-3.38168	low
TCGA-ZF-A9RF	5.33973	0	20851	2187	3559	2182	2403	103435	1104	69270	1916	849	4165	-1.24423	low
TCGA-DK-A1A6	5.53425	0	14488	4106	10541	5683	1100	1912	3917	96299	3470	2411	2554	-0.719958	high
TCGA-XF-A9T5	5.55342	0	18385	2647	5401	1353	1051	13065	1008	38479	2583	896	2417	-0.8224	high
TCGA-ZF-AA4X	5.6	0	38125	4145	10351	3555	1361	9486	4149	58832	8415	3426	3700	-1.25763	low
TCGA-DK-A6B1	5.6137	0	4899	2438	20531	3909	2171	6668	2593	76001	10575	1476	4677	-1.33546	low
TCGA-UY-A8OB	5.77808	0	37610	1945	2322	1119	5513	110376	470	64500	1777	232	2664	-1.58711	low
TCGA-XF-AAN5	6.28219	0	4317	877	4692	1274	1842	9311	586	12088	1434	298	660	-0.618073	high
TCGA-UY-A78P	6.52055	0	47397	2437	15151	1691	1281	22701	856	46572	2325	327	1609	-1.06277	low
TCGA-XF-AAN3	7.19178	0	13517	6523	12858	12343	4646	65933	9320	183541	16162	1426	5862	-2.91347	low
TCGA-DK-A2I6	7.27671	0	4350	3933	7404	2519	807	57740	1057	67163	11199	997	3159	-1.16635	low
TCGA-2F-A9KQ	7.63562	0	60054	2086	4275	3360	10924	28562	3097	66621	10418	1827	1991	-2.26419	low
TCGA-XF-AAME	7.74795	1	8290	2719	4010	2286	2454	16487	2357	56285	3008	1158	2462	-0.9526	high
TCGA-XF-A8HF	8.09315	1	3763	2898	3414	3602	532	7110	961	68421	4305	407	1878	-0.498406	high
TCGA-XF-A8HD	8.12055	0	58396	6304	6460	3403	3621	61647	2376	43535	5775	664	2840	-2.66195	low
TCGA-XF-AAMY	8.24932	0	6388	1604	1416	1638	728	3608	3437	28444	3579	1102	679	-0.56378	high
TCGA-2F-A9KR	8.62466	0	74539	5263	2676	3315	316	32033	4557	35946	5202	606	2495	-2.16022	low
TCGA-DK-A1AD	9.36986	0	17831	2439	9930	2673	629	7934	7022	64776	4028	634	2004	-1.31487	low
TCGA-XF-A8HE	10.4575	0	31799	2731	4449	3222	626	7000	1007	31096	3638	665	1005	-0.821189	high
TCGA-DK-A1AC	10.9068	0	18861	2208	6465	3799	2632	7200	6147	78692	3066	913	2345	-1.25517	low
TCGA-DK-A3WY	11.7342	0	5740	3721	2487	2961	1894	22686	2680	46768	8914	901	2175	-1.34814	low
TCGA-DK-AA6R	13.811	0	71232	2814	3139	1692	324	53694	1111	59699	2876	523	2192	-0.949284	high

## Sheet: Validation cohorts
Table S2 Summary of patients’ survival information, 11-ARG signature genes expression and risk score in validation cohorts.
id	futime	fustat	APOL1	ATG4B	BAG1	CASP3	DRAM1	ITGA3	KLHL24	P4HB	PRKCD	ULK2	WDR45	riskScore	risk
TCGA-E7-A8O8	0.0849315	0	5490	1994	12909	1225	634	15580	1783	22641	5113	817	3787	-1.24629	low
TCGA-4Z-AA80	0.0876712	1	22080	1944	2931	1773	1387	6190	4706	37620	3260	219	1352	-1.18572	low
TCGA-E7-A5KF	0.0958904	0	44138	3998	4675	4041	660	21189	3493	53468	6825	1124	2179	-1.39523	low
TCGA-E7-A7DV	0.10137	0	20468	4288	4534	2435	8306	125399	682	104207	4190	647	2254	-2.00623	low
TCGA-DK-A2HX	0.150685	0	15737	2181	8505	3311	2918	28320	4994	83078	5082	1534	3094	-1.1864	low
TCGA-S5-A6DX	0.153425	1	34202	3297	1966	892	1238	3591	505	103210	1198	195	1695	-0.176998	high
TCGA-C4-A0F0	0.161644	0	738	2092	1250	1399	2437	45832	888	31964	1275	532	1252	-0.868735	high
TCGA-C4-A0F7	0.169863	1	7190	4344	7254	3060	1093	5759	4642	53559	2764	3657	1471	-0.692388	high
TCGA-GD-A3OP	0.175342	0	47599	3868	19509	4062	2707	13687	2403	51645	12624	1175	2737	-1.96035	low
TCGA-XF-A9T6	0.175342	0	27710	2982	3916	1565	717	25868	327	57578	3013	373	2132	-0.705746	high
TCGA-DK-A3IK	0.183562	0	14141	2981	5800	2057	1437	8649	5418	42516	4404	1159	3992	-1.6422	low
TCGA-GD-A6C6	0.183562	0	12666	8177	9778	642	520	9658	831	81369	1819	308	3190	-1.55596	low
TCGA-E7-A4XJ	0.186301	1	10202	2452	4084	1115	670	12656	2272	29326	4477	512	1972	-0.978965	high
TCGA-FD-A6TF	0.189041	1	8961	2142	4452	1383	1400	6705	1556	79209	3846	1322	2409	-0.231985	high
TCGA-5N-A9KI	0.208219	1	11301	1807	3422	3447	899	4646	2137	101942	4307	510	1669	-0.0760141	high
TCGA-K4-A4AB	0.208219	0	6901	2608	5713	2374	3109	38731	2576	52141	10654	1174	2602	-1.36866	low
TCGA-BL-A13J	0.221918	1	21217	1539	3702	932	358	5557	3529	38292	4150	822	505	-0.528502	high
TCGA-FD-A62N	0.224658	0	37960	2114	3374	1434	3792	55841	1336	54712	3543	502	2657	-1.35317	low
TCGA-ZF-AA4N	0.241096	1	5592	2029	4506	1140	1045	19683	2463	38464	2562	940	2169	-0.78883	high
TCGA-C4-A0F1	0.243836	0	7083	1325	2639	1210	405	48486	5103	48879	3581	1765	1587	-0.613075	high
TCGA-XF-AAMT	0.246575	1	10701	3063	3028	1584	2211	70254	2406	70299	2836	1207	2687	-1.04204	low
TCGA-FD-A6TG	0.254795	1	3573	1494	3721	1836	664	10965	5084	102806	5434	2323	1938	0.0945916	high
TCGA-XF-A9SJ	0.268493	1	68145	2534	8510	1564	1630	38469	754	69688	2918	518	2098	-0.929808	high
TCGA-K4-A3WU	0.287671	0	33789	3967	4402	2482	2702	13883	3538	147620	6108	2533	3309	-0.323283	high
TCGA-UY-A9PF	0.320548	0	6443	1044	3004	673	5182	5242	1203	23153	3671	521	2224	-1.2387	low
TCGA-GU-A767	0.394521	1	14238	4075	4416	2081	696	5392	1876	65164	2292	782	3915	-1.0566	low
TCGA-CU-A0YO	0.408219	1	20275	1678	6201	1509	1883	19904	2627	34578	3691	467	1520	-1.05086	low
TCGA-BT-A20R	0.421918	1	8982	2182	3795	3187	1230	3107	6276	86588	3617	1015	2488	-0.849532	high
TCGA-CU-A3QU	0.432877	0	9167	1209	35342	3509	1480	11038	4783	106686	13101	3598	3870	-0.636997	high
TCGA-ZF-AA5N	0.460274	1	3514	1575	1429	619	435	2916	221	26902	1112	340	587	-0.196947	high
TCGA-FD-A6TC	0.512329	0	88151	2827	5847	2760	1884	19419	3145	91864	9234	540	2935	-1.30296	low
TCGA-UY-A9PE	0.517808	0	10981	1155	1752	974	486	1881	1839	29940	4173	499	1417	-0.471199	high
TCGA-XF-A8HC	0.547945	1	14717	1305	12242	1650	445	6992	2864	41388	10152	1068	4039	-1.08333	low
TCGA-BL-A3JM	0.561644	1	3900	4792	8168	3737	2884	1971	2884	125068	1667	10481	2241	1.46095	high
TCGA-CF-A47T	0.561644	0	12355	3547	11264	1923	314	18031	3189	36838	4265	255	2798	-1.5325	low
TCGA-XF-AAMX	0.564384	1	2434	1951	2424	926	1038	1401	2976	260468	1363	667	2950	1.61086	high
TCGA-FD-A3B6	0.572603	0	9561	3296	12282	1505	5109	84285	615	72243	2996	707	1531	-1.43267	low
TCGA-G2-AA3C	0.578082	1	17773	2868	2442	1443	2313	23967	239	68178	2309	453	2441	-0.722334	high
TCGA-GU-AATQ	0.583562	1	3231	2284	1516	1608	277	19810	1016	32933	3238	289	1080	-0.574436	high
TCGA-BL-A13I	0.610959	1	6444	2437	2768	2259	7206	7499	1405	46909	4408	957	3991	-1.79919	low
TCGA-GD-A76B	0.613699	0	9819	3322	3083	3913	2479	12295	4204	77612	6449	820	3518	-1.39477	low
TCGA-GU-A762	0.635616	1	15428	2413	2658	1784	4589	91167	931	72501	3289	660	2140	-1.22375	low
TCGA-XF-AAML	0.635616	1	15269	2435	3533	2366	558	5119	1741	72051	2984	690	921	-0.233933	high
TCGA-E7-A97Q	0.673973	1	13840	2982	3324	1424	3442	5320	1720	72626	1860	813	2675	-0.905776	high
TCGA-DK-A3IN	0.684932	1	8486	3437	2574	2199	2162	32621	2915	41389	6766	975	2898	-1.49305	low
TCGA-FD-A5BY	0.687671	0	25069	2167	10552	3649	1387	26622	2838	66231	7124	826	2194	-1.03115	high
TCGA-XF-AAMW	0.693151	1	4736	947	1226	994	548	83731	683	43932	2002	524	532	-0.283691	high
TCGA-2F-A9KW	0.69589	1	2565	3506	1940	1262	4873	1717	1780	58055	1646	534	1977	-1.25582	low
TCGA-GV-A3QH	0.706849	1	6406	5651	4944	2356	3317	10691	7397	132940	8678	2020	2683	-1.33551	low
TCGA-ZF-AA56	0.709589	1	48951	2270	6501	2731	1184	22041	1052	86083	5457	634	1332	-0.442104	high
TCGA-ZF-AA4U	0.717808	1	50063	3856	7359	1683	158	37867	1712	44929	8158	766	2968	-1.42783	low
TCGA-FD-A3B5	0.745205	1	8662	1869	2750	2245	702	52465	2635	82496	5724	1233	3092	-0.523973	high
TCGA-C4-A0EZ	0.747945	1	622	4623	3858	5092	225	2718	2881	45722	3966	7270	3338	0.0841708	high
TCGA-K4-A5RH	0.756164	0	31253	3311	4357	13812	12039	84404	5039	133264	4590	4461	7803	-2.83512	low
TCGA-YC-A8S6	0.80274	0	13424	1946	4070	1670	1584	12939	1407	23314	2903	528	1355	-0.89316	high
TCGA-BT-A3PK	0.830137	1	10290	3157	6006	4170	1841	37915	1915	128290	7689	2187	3930	-0.35312	high
TCGA-4Z-AA86	0.852055	1	14806	2838	3614	3250	5367	38783	3281	46076	4479	2770	3271	-1.54879	low
TCGA-FD-A6TK	0.90411	0	14290	3605	5867	2080	3295	39719	1132	47423	4139	1048	2405	-1.37569	low
TCGA-GU-A42Q	0.942466	1	4274	2551	3345	1565	580	27410	5018	61973	3777	2020	1514	-0.579324	high
TCGA-XF-AAMH	0.942466	1	4380	3916	3839	1293	545	6248	656	126297	1364	687	2551	0.0950104	high
TCGA-CF-A8HY	0.945205	0	57946	3174	4402	1286	1190	22931	997	58180	4139	830	3291	-1.07455	low
TCGA-K4-A5RI	0.975342	1	16608	2528	8093	1997	1817	10796	1677	30983	5097	921	2293	-1.15442	low
TCGA-K4-AAQO	0.983562	0	5274	1566	3343	1491	1261	4510	2679	45350	3605	871	1284	-0.518863	high
TCGA-KQ-A41Q	0.989041	0	12329	4453	2814	3727	1001	5091	4106	52899	3428	383	2367	-1.51345	low
TCGA-FD-A3N5	0.994521	0	6120	2903	7621	2795	1471	85962	1909	67208	3181	1459	2232	-0.9354	high
TCGA-2F-A9KP	0.99726	1	5383	1834	3812	3707	611	15583	2923	46230	6866	2297	2612	-0.556065	high
TCGA-CF-A47W	1.00822	0	40734	7160	9580	1807	327	35313	2407	42524	6254	788	5077	-2.46049	low
TCGA-FD-A62S	1.00822	0	8767	3672	3498	2433	2250	28794	1913	53412	3137	1209	3252	-1.23722	low
TCGA-CF-A3MG	1.01096	0	56363	2316	5718	1886	765	30202	2724	76192	11277	203	950	-0.869729	high
TCGA-BT-A20O	1.0137	1	14821	1110	1691	2232	7392	7262	1397	48976	2990	1134	1558	-1.14845	low
TCGA-HQ-A5NE	1.0137	1	24324	2003	7410	2583	1639	54853	1529	65905	4236	997	2634	-0.867157	high
TCGA-PQ-A6FI	1.01918	0	59033	4296	3740	1838	551	150071	1786	71320	3330	904	3171	-1.65522	low
TCGA-ZF-AA5P	1.01918	0	4905	1657	4272	1057	1709	4437	2012	47800	2725	1041	2116	-0.551133	high
TCGA-CF-A47Y	1.02192	0	62025	4370	6578	1260	497	35167	3698	23399	8261	798	2716	-2.02838	low
TCGA-FD-A6TE	1.03014	0	68580	3481	12962	4792	2309	25295	4706	89901	18868	3716	3399	-1.34956	low
TCGA-BL-A5ZZ	1.03288	0	3136	2604	2366	1908	3627	12194	2092	71871	1723	998	2241	-0.796252	high
TCGA-FD-A3B8	1.03562	0	20242	1701	2370	2504	4677	63917	2395	74214	4111	1421	1939	-1.00027	high
TCGA-SY-A9G0	1.03562	0	4911	1736	4527	1047	863	5176	2178	22044	2451	679	1388	-0.732952	high
TCGA-CF-A47V	1.03836	0	64016	12361	4283	2199	1700	38672	1869	35802	9231	777	3195	-3.49416	low
TCGA-CF-A1HS	1.04658	0	2710	1478	2036	1662	856	17111	2035	34299	1536	472	1262	-0.567101	high
TCGA-XF-A9SV	1.06301	1	21904	1107	1767	2076	512	4461	1882	32792	4104	580	874	-0.444458	high
TCGA-CF-A1HR	1.06575	0	25350	1926	9237	2886	2531	29173	2052	56980	11665	469	1560	-1.18491	low
TCGA-BT-A3PJ	1.06849	0	22249	3243	8885	2196	4318	154891	2124	136191	2028	2990	5154	-1.07019	low
TCGA-FD-A3SN	1.06849	0	20328	2386	1894	1387	1653	25178	1338	75123	3109	444	940	-0.398708	high
TCGA-FD-A3SS	1.07123	1	16741	3388	4046	5014	407	7117	1807	119898	2182	1590	2220	0.0321627	high
TCGA-FD-A3B3	1.07397	0	16933	3463	5668	3029	3400	32902	3544	59362	4231	1886	2926	-1.43004	low
TCGA-E7-A85H	1.07945	0	26683	4359	5697	4396	733	1426	9695	59518	4205	410	3809	-2.41249	low
TCGA-E7-A6ME	1.08219	0	4412	2894	3297	4143	989	4074	4179	52609	6083	716	2836	-1.24627	low
TCGA-CF-A3MH	1.09041	0	26317	6322	6876	3120	2499	56631	2005	76910	15985	415	2844	-2.15984	low
TCGA-CF-A9FM	1.09041	0	96733	2972	6592	2725	1204	37594	4438	26936	8495	728	2580	-2.13043	low
TCGA-4Z-AA7O	1.09315	0	29159	2604	3964	2580	508	10375	1915	32438	3547	625	1872	-0.976734	high
TCGA-E7-A3X6	1.11507	0	92041	2080	3251	2899	1655	41917	2901	51261	8520	823	2980	-1.54602	low
TCGA-FD-A5C0	1.11507	0	3231	2032	3252	4671	673	3196	2822	112698	8804	1546	2801	-0.0573424	high
TCGA-ZF-A9RD	1.11781	1	16770	1556	2991	787	1069	9882	486	23754	1201	129	835	-0.558034	high
TCGA-MV-A51V	1.12329	0	43957	2880	5609	1291	900	9994	991	65357	8957	1011	3489	-0.872071	high
TCGA-CU-A72E	1.13151	1	30585	3015	3698	3621	547	13339	2056	59934	9306	252	2346	-1.08438	low
TCGA-DK-A3IL	1.13151	1	8962	3183	4799	1907	353	4178	2562	53864	3518	701	2153	-0.807161	high
TCGA-DK-AA6Q	1.13151	1	48286	2908	19031	1691	771	18311	4653	25658	2062	1219	1452	-1.60173	low
TCGA-DK-AA71	1.13699	0	59586	1566	3325	2992	327	8013	1685	45752	4426	684	1537	-0.648081	high
TCGA-CF-A27C	1.16438	0	59749	4583	4894	3737	321	21737	3063	98395	15779	546	2805	-1.34033	low
TCGA-E7-A7XN	1.1726	0	212742	1899	2587	3614	1385	68084	587	49355	3202	978	2114	-1.57885	low
TCGA-GC-A3RD	1.1726	0	18792	2163	3132	2909	663	10437	4144	62757	3870	527	2714	-0.960454	high
TCGA-GV-A40G	1.1726	0	11284	2642	11019	4715	1003	25368	4925	68514	21445	1325	2774	-1.5032	low
TCGA-BT-A20T	1.2411	1	41502	1389	3475	1334	1307	8181	1799	26671	1968	486	1298	-0.813139	high
TCGA-FD-A43P	1.24384	0	23444	4473	5170	5163	2769	1126	8395	81605	5964	508	3967	-2.36325	low
TCGA-FD-A43U	1.24384	0	37186	3986	5501	1554	1742	7886	1214	86646	4450	666	2810	-0.879607	high
TCGA-DK-AA6P	1.25205	0	3309	2899	4115	3082	246	9522	4539	63962	5394	374	1367	-0.904545	high
TCGA-DK-AA6X	1.27945	0	5350	1094	2477	2847	3700	6086	2416	31178	3951	359	1265	-1.08114	low
TCGA-XF-A8HG	1.27945	1	3123	1448	4321	1501	346	13829	2544	50813	8237	353	1139	-0.512067	high
TCGA-DK-A1AG	1.30137	0	42147	5106	5050	3290	1393	69338	4172	43501	13829	1162	4731	-2.55562	low
TCGA-GC-A3OO	1.31781	0	9600	1963	8292	3387	2655	29971	2433	43100	12294	604	1774	-1.36498	low
TCGA-G2-A2EK	1.32877	0	5323	2260	12727	5653	3356	27074	3806	59593	10286	1912	2923	-1.47836	low
TCGA-DK-A1AE	1.34521	0	10557	3958	11105	5479	1434	4922	9555	92701	4014	2202	2214	-1.49052	low
TCGA-DK-A1AB	1.39178	1	104611	3158	2652	4274	2061	14389	4060	65122	4905	783	2290	-1.63628	low
TCGA-4Z-AA7Q	1.39726	1	15398	1957	2738	1523	597	7354	1635	105183	2063	317	1562	0.110721	high
TCGA-FJ-A3ZF	1.43562	0	7622	5250	5258	2345	496	3155	5442	159195	10655	2570	4526	-0.45525	high
TCGA-DK-A3IQ	1.47671	1	11159	2651	2399	1748	1734	4807	2270	108893	2685	1387	2070	-0.0360039	high
TCGA-GC-A3WC	1.47945	0	48679	1948	3048	1404	776	6478	3985	28966	2946	548	1784	-1.17951	low
TCGA-BT-A20P	1.49041	1	14017	2518	4236	1149	2172	72729	1023	41304	4790	323	1849	-1.22828	low
TCGA-DK-A3X2	1.49863	1	5794	2091	5079	2440	156	2720	2184	75132	7832	3116	2335	0.172276	high
TCGA-DK-A1A7	1.53425	0	4669	3455	7848	1630	630	12243	3538	39774	4359	463	1190	-1.169	low
TCGA-CF-A9FL	1.54795	1	66066	2456	1815	2180	451	14760	1707	49030	3098	809	1967	-0.808531	high
TCGA-XF-AAN7	1.54795	1	1439	1115	1329	2965	288	1018	1573	36159	614	867	1985	-0.29971	high
TCGA-DK-AA6T	1.56712	0	2198	4142	3857	3525	523	1246	1392	13275	7815	322	1841	-1.45159	low
TCGA-XF-A9T2	1.57534	1	1753	1867	2715	1639	1007	377	1087	18637	433	610	1316	-0.612898	high
TCGA-DK-A1AA	1.58356	0	134966	3730	6284	4159	2409	69389	3864	54785	14239	1335	2790	-2.40477	low
TCGA-BT-A20J	1.5863	1	4821	1315	3117	3156	3167	16027	2889	54732	6351	110	2110	-1.12623	low
TCGA-GV-A3JX	1.59178	0	27358	5170	8019	7411	2108	12225	3002	105544	12801	3033	2758	-1.02494	high
TCGA-GC-A3RB	1.59452	0	25953	2927	11827	3220	1301	32008	8322	105020	5044	1038	3040	-1.48344	low
TCGA-ZF-AA54	1.61644	1	4608	2724	1697	1260	1881	21629	1856	46434	1793	664	1505	-0.798805	high
TCGA-ZF-AA4T	1.6411	1	8444	2864	3268	3477	787	3696	3837	59486	9340	1501	1937	-0.822922	high
TCGA-GV-A3JZ	1.65205	0	18332	4580	12142	3236	2349	19563	5151	93794	3412	920	2040	-1.46527	low
TCGA-G2-A3IE	1.67671	1	14323	4193	5176	2856	1576	6062	2636	42601	10401	405	5069	-1.99322	low
TCGA-ZF-A9RN	1.68493	1	8029	2739	1393	3094	1640	3847	2562	45734	2205	2159	1223	-0.490771	high
TCGA-GV-A3QF	1.69041	1	23248	3000	2654	2529	1519	33576	5288	116071	11851	476	2260	-0.973276	high
TCGA-BT-A2LD	1.70685	1	6738	3501	2049	1163	1704	16345	767	68928	3114	2251	1585	-0.189029	high
TCGA-GD-A3OS	1.74795	0	6113	4965	4793	2574	1492	6668	5643	66419	3331	1871	7526	-2.0765	low
TCGA-XF-A9SY	1.75342	0	9980	1548	1965	1851	3009	46295	897	40215	2987	603	1232	-0.837953	high
TCGA-K4-A3WV	1.76986	0	25174	2735	9713	1633	757	13994	3209	25920	9577	1072	2241	-1.3818	low
TCGA-GC-A3BM	1.78356	1	34515	3750	8623	1677	484	63668	2358	43746	11715	1150	2629	-1.53843	low
TCGA-ZF-A9R7	1.82192	0	9137	5154	3095	2099	2886	10866	1225	23171	6708	496	2196	-1.84901	low
TCGA-ZF-A9R0	1.86301	1	9620	2995	3921	813	340	9870	1178	38124	3897	162	849	-0.683951	high
TCGA-GV-A6ZA	1.89315	0	14794	3950	9912	2078	1324	32977	1932	37953	5299	803	3851	-1.68475	low
TCGA-FD-A43N	1.91507	0	11278	4039	3420	2009	987	11073	4266	79542	3974	876	3150	-1.12008	low
TCGA-C4-A0F6	1.91781	0	1883	1446	2071	2557	428	3800	1594	36879	1987	229	1277	-0.459835	high
TCGA-BT-A42E	2.02192	0	61660	2359	2648	1810	2530	26519	2731	39701	3125	755	1471	-1.29836	low
TCGA-ZF-A9R1	2.11781	0	21727	4160	2561	3605	1582	36420	1874	61596	10791	519	1574	-1.30994	low
TCGA-GD-A2C5	2.22466	0	69505	4090	12042	2830	2359	7316	2546	77756	6417	783	2844	-1.56288	low
TCGA-G2-A2EL	2.24384	1	804	3371	3914	2233	831	748	7443	41521	812	5479	1528	-0.358374	high
TCGA-XF-AAN4	2.25479	1	5980	1545	3269	900	1989	8096	1357	20664	1859	1119	1219	-0.62577	high
TCGA-GU-A763	2.25753	0	120059	5889	48842	2589	881	37726	1085	66209	8166	547	3455	-2.77374	low
TCGA-FD-A5BZ	2.28767	1	10030	2157	2245	1942	1204	17571	1380	83274	2311	612	1476	-0.181711	high
TCGA-XF-A9SZ	2.35342	1	35023	3563	2198	1983	1045	1019	2033	62233	4874	499	2327	-0.969923	high
TCGA-ZF-A9R9	2.36712	1	3653	1946	2734	1323	842	3025	2225	22349	1222	923	1123	-0.623603	high
TCGA-G2-AA3F	2.44658	0	3104	2899	3867	2266	412	2459	3876	70523	2943	2077	3463	-0.562311	high
TCGA-ZF-AA5H	2.45753	0	22379	2909	6033	2575	3194	165666	2897	146527	4425	1705	2796	-0.84136	high
TCGA-UY-A9PB	2.46301	0	34519	2394	3663	1341	3821	24832	1522	49961	1893	2533	3142	-0.909797	high
TCGA-ZF-A9R3	2.6	1	22725	3863	6144	4340	2616	77047	2156	126908	10918	736	1891	-0.978464	high
TCGA-GU-AATP	2.74795	0	15135	2949	1801	1295	1798	4722	1468	54331	2050	420	1631	-0.748364	high
TCGA-G2-A2ES	2.75068	1	119738	3614	7292	4003	1370	17837	2760	48292	1840	421	2054	-1.79221	low
TCGA-4Z-AA89	2.81918	0	94208	3013	6898	2222	1304	32002	2027	32202	8919	414	1841	-1.71966	low
TCGA-XF-A9SM	2.87123	0	9582	1188	3203	1534	1855	37095	1835	42721	2986	604	1795	-0.735952	high
TCGA-G2-A2EO	2.93699	0	6019	2850	8174	2383	1543	6222	1862	64218	4604	703	2543	-0.863122	high
TCGA-ZF-AA52	2.95068	1	17061	3122	3055	1311	1100	3983	1946	40587	3465	917	2000	-0.879601	high
TCGA-ZF-A9R5	2.9863	0	23542	4168	10037	2038	1068	50471	4404	22186	2590	672	3608	-2.23273	low
TCGA-KQ-A41P	2.99726	0	3701	3803	10127	1686	1958	17000	2270	40174	5986	1112	4144	-1.62202	low
TCGA-DK-A6AW	3.46301	0	21785	2264	19089	1349	1102	19867	2009	35657	9400	1680	4433	-1.41105	low
TCGA-E5-A2PC	3.63288	0	108861	4490	3363	2589	1594	168672	2214	116141	32148	862	2243	-2.07963	low
TCGA-XF-AAMZ	3.69315	1	2958	1837	2084	1431	249	10282	1491	24703	1140	596	1352	-0.526753	high
TCGA-KQ-A41R	3.69863	0	2540	1447	3478	2035	1897	6087	1080	38651	3529	370	1374	-0.613219	high
TCGA-4Z-AA7N	3.74521	1	2822	1789	4439	1861	733	4020	1554	16823	1958	295	871	-0.731389	high
TCGA-4Z-AA7Y	4.09315	0	3062	2462	3071	2619	3152	41135	2148	65252	7729	629	1319	-1.00169	high
TCGA-UY-A9PH	4.27671	0	30734	1304	2326	1041	1089	2575	2492	21870	4145	261	1377	-0.90548	high
TCGA-DK-AA6M	4.33425	0	4181	3263	3952	1897	1631	48716	901	47603	2226	164	2547	-1.18497	low
TCGA-FD-A5C1	4.39178	0	21621	2627	3199	1693	3853	58290	731	62728	2971	705	2809	-1.21222	low
TCGA-KQ-A41N	4.39452	0	1530	4878	15135	4684	3613	3598	1583	35633	5274	341	1450	-1.96862	low
TCGA-XF-AAMJ	4.57534	1	5594	2849	3685	1531	1567	3081	1514	36136	3350	433	1536	-0.905188	high
TCGA-DK-AA74	4.67945	0	22399	1714	2327	775	2209	11870	455	41300	1414	280	1252	-0.603758	high
TCGA-XF-AAN0	4.70685	1	26549	3930	4731	2663	840	3734	2183	91809	3449	1657	2565	-0.488897	high
TCGA-ZF-AA53	4.82466	0	9695	1442	3110	1513	2502	39387	1132	54398	2107	309	2049	-0.75995	high
TCGA-ZF-AA4V	4.94795	0	53627	2006	17949	3132	1936	25831	2550	50738	4900	923	4008	-1.63379	low
TCGA-ZF-AA4W	5.0137	0	14815	2954	2917	2623	166	13819	2106	22427	822	85	2500	-1.23745	low
TCGA-FD-A6TA	5.23836	0	30001	2236	1782	3423	2282	13793	2360	66158	6239	431	1465	-0.895233	high
TCGA-4Z-AA83	5.32329	0	169878	2824	2064	1258	2983	52989	1300	33611	3955	392	1595	-1.98327	low
TCGA-HQ-A2OF	5.33425	0	1749	3226	2055	3920	205	59193	3535	21661	6715	194	853	-1.50118	low
TCGA-DK-A6AV	5.34795	0	1280	2320	2547	2121	1169	11239	1034	70437	4490	702	1660	-0.300022	high
TCGA-G2-AA3D	5.36986	0	19654	5686	6773	2736	684	13710	2834	74244	5611	488	2658	-1.45685	low
TCGA-XF-A9SH	5.4	1	4540	1834	10696	1509	2217	7670	966	36603	2874	409	1204	-0.816353	high
TCGA-G2-AA3B	5.50137	0	76484	4731	4361	2855	2485	9175	6333	55911	2188	818	4862	-2.53105	low
TCGA-XF-A9SL	5.53425	1	8269	2265	5703	1231	1333	6756	1291	44587	3629	879	2019	-0.654497	high
TCGA-XF-AAMQ	5.96438	0	68269	4518	9044	7487	4113	37314	7739	81402	8844	1676	4612	-2.85882	low
TCGA-UY-A78O	6.33425	0	11974	4810	18546	795	2427	16770	2094	45438	5088	614	3443	-1.94702	low
TCGA-DK-A6B0	6.38356	0	149517	3612	10646	2432	1153	44921	3157	31582	9810	779	3777	-2.52141	low
TCGA-2F-A9KT	6.44384	0	31297	1639	1135	1595	625	14322	3578	34754	3852	598	2236	-0.987499	high
TCGA-XF-A9SI	6.63836	0	19887	3638	3237	2030	3991	6394	1987	46341	3494	2505	2353	-1.07848	low
TCGA-UY-A78N	7.23562	1	2819	3186	10781	2435	482	11967	4457	48184	4008	2191	2754	-1.00496	high
TCGA-ZF-A9RL	7.40548	0	29528	3313	4010	3973	1304	15064	6156	32874	6001	722	2095	-1.88559	low
TCGA-XF-AAMR	7.64384	0	33640	6059	7951	4733	8386	102319	7252	100335	7599	3066	2644	-2.88285	low
TCGA-ZF-A9RC	7.85753	0	27656	2854	1456	1148	796	14876	3145	33895	2643	977	1801	-1.00586	high
TCGA-XF-AAMG	9.21644	0	12487	1735	2921	669	671	1628	7782	36882	1869	898	2217	-1.26753	low
TCGA-UY-A8OD	9.40274	0	10218	3230	3932	1154	2145	10767	1799	33075	3596	434	1865	-1.2235	low
TCGA-DK-A2I4	10.5068	0	100522	2723	5422	2629	8742	44204	3923	74319	5028	1726	2859	-2.36143	low
TCGA-DK-AA6S	13.8356	0	24610	1952	1707	2169	6621	14612	3255	34866	2141	915	1550	-1.69094	low
